# Supplementary material for: Unleashing the potential of noncanonical amino acid biosynthesis to create cells with precision tyrosine sulfation
Source: Nat Commun. 2022 Sep 16;13:5434. doi: 10.1038/s41467-022-33111-4 (PMC9481576; doi:10.1038/s41467-022-33111-4)
Supplement: Supplementary file 5 — Source Data [file 41467_2022_33111_MOESM5_ESM.xlsx]

## Sheet: Sheet1
Fig. 1D
-	+	P17988	O00338	A0A1D5RFL7	A0A1U7RFW1	A0A1V4J451	A0A2I3LMU6	A0A2I3MW57	A0A2I3RUG4	A0A2J8IUC2	A0A2J8R7Z0	A0A2K5KXT3	NnSULT1C1	A0A212CXP1	A0A061I6K0	E9QNL5	P52840	Q9R1S5	G5CB87	G5CB88	G7PMW7	L8IYP9	A0A087QVZ4	A0A091M6P2	A0A091VNG6	U3JLS0	A0A093Q5M0	H0ZHC5	A0A091NU80
1507.11	29001.4	1995.56	1414	1388.29	1488.6	1370.25	1397.46	1499.41	1283.84	1476.98	1609.49	1703.41	3631.66	1597.49	1620	1607.26	1499.39	1621.73	1547.52	1436.57	1499.63	1565.78	1811.52	1723.49	1331.57	1306.69	1295.28	1410.23	1321.34
1557.22	31317.2	1913.41	1581.67	1431.79	1582.26	1391.66	1436.03	1513.83	1373.48	1529.19	1561.7	1728.48	3970.81	1685.58	1730.77	1626.07	1559.67	1678.66	1560.98	1441.41	1513.91	1599.59	1783.36	1677.59	1318.9	1290.29	1255.98	1397.75	1274.18
Fig. 2B
-	WT	Δloop
0.016039	2.23129	1.64385
0.0147942	1.9117	1.54676
0.0144651	2.04578	1.65463
Fig. 2C
-	WT	T30A	I33A	W93A	E161A
0.032078	4.46259	2.83223	3.40332	2.67161	1.00283
0.0295883	3.82339	3.30941	3.77949	2.85242	1.07079
0.0289301	4.09156	2.97609	3.51192	3.39429	0.97188
Fig. 2F
-	NnSULT1C1	mSULT1D1	hSULT1A3	hSULT1C2
0.0151515	3.1851	0.06418	0.107539	0.0142262
0.014841	2.94281	0.0830078	0.134195	0.0149933
0.0149181	2.23199	0.11148	0.136342	0.0127809
Fig. 3B
WT	WT	WT	ΔtrpE	ΔtyrR	ΔackA	ΔptsH	ΔcysH
0.043078	0.982239	0.042426	0.046711	0.048537	0.044165	0.047082	0.281612
0.038643	0.938994	0.043089	0.041285	0.044315	0.044913	0.036924	0.266254
0.048686	1.07877	0.046371	0.040735	0.06099	0.048676	0.037861	0.335264
Fig. 3C
-	+	-	-	-
0.007784	0.949619	0.174238	0.329784	0.364157
0.007827	0.951547	0.237036	0.310857	0.28446
0.009058	1.09883	0.229846	0.352629	0.493801
Fig. 3D
-	1	3	9	27	-	-	-	-	-	-	-
0.006097	0.088353	0.277142	0.447092	0.974824	0.574015	1.06419	1.18961	1.09516	1.07015	0.348127	0.228776
0.005994	0.074611	0.224131	0.396862	0.975298	0.530801	1.10655	1.11942	1.06131	1.05537	0.323256	0.216163
0.006016	0.083055	0.260424	0.431269	1.04988	0.607097	1.16139	1.18177	1.15221	1.13008	0.326819	0.201727
Fig. 3E
-	1	3	9	27	-
-38.3859	-18.0515	153.674	206.264	274.678	783.496
5.52964	94.8059	158.045	143.399	285.52	806.937
32.8565	5.31646	109.729	152.102	262.523	678.428
Fig. 4C
-	1	3	-
1234.2	8215	7506	20808.9
1593	5961.6	6233.1	21106.8
1288.2	5887.2	8352.5	26086.9
Fig. 5D
WT					32sTyr					35sTyr					32sTyr35sTyr
Inhibitor (M)	Thrombin Activity				Inhibitor (M)	Thrombin Activity				Inhibitor (M)	Thrombin Activity				Inhibitor (M)	Thrombin Activity
3e-05	0.004893	-0.02664	0.001631		6e-06	0.025553	0.01631	0.013048		6e-06	-0.00816	-0.03371	-0.00435		3e-06	0.021747	0.023378	0.03697
9.4e-06	0.040776	0.029902	0.059261		1.88e-06	0.007068	-0.01468	0.002718		1.88e-06	0.021203	0.022291	0.041319		9.4e-07	0.057086	0.0473	0.072309
3e-06	0.135375	0.124502	0.133201		6e-07	0.004893	0.003806	0.023378		6e-07	0.225626	0.235412	0.188112		3e-07	-0.06742	-0.04186	-0.03099
9.4e-07	0.263683	0.244654	0.274013		1.88e-07	0.127764	0.148967	0.179413		1.88e-07	0.397971	0.34904	0.414825		9.4e-08	0.028271	0.008699	0.035883
3e-07	0.520298	0.51758	0.551288		6e-08	0.362632	0.331643	0.325118		6e-08	0.614898	0.611092	0.623597		3e-08	0.257159	0.268032	0.181044
9.4e-08	0.751904	0.762234	0.812796		1.88e-08	0.517036	0.491483	0.494202		1.88e-08	0.788874	0.785068	0.779632		9.4e-09	0.551831	0.545307	0.59152
3e-08	0.854115	0.861183	0.851941		6e-09	0.74538	0.743749	0.785068		6e-09	0.963938	0.991665	0.856834		3e-09	0.666547	0.731245	0.751904
9.4e-09	0.895978	0.838349	0.894347		1.88e-09	0.861183	0.881299	0.884561		1.88e-09	0.885105	0.865533	0.850853		9.4e-10	0.804097	0.830194	0.85629
3e-09	0.92425	0.885649	0.956326		6e-10	0.901415	0.863902	0.878037		6e-10	0.788874	0.839436	0.873688		3e-10	0.99384	0.997646	0.888911
9.4e-10	0.941104	0.971006	1.00308		1.88e-10	0.880212	0.808447	0.858465		1.88e-10	0.837261	0.839436	0.904677		9.4e-11	0.938929	0.90957	0.988947
															3e-11	0.863902	0.869882	0.905765
															9.4e-12	0.83563	0.853572	0.928055
Fig. 5E
WT					28sTyr					31sTyr					28sTyr31sTyr
Inhibitor (M)	Thrombin Activity				Inhibitor (M)	Thrombin Activity				Inhibitor (M)	Thrombin Activity				Inhibitor (M)	Thrombin Activity
3.90295e-06	0.142817	0.136572	0.158223		6.923e-06	0.059958	-0.06829	-0.05413		6.46154e-06	0.063706	-0.05621	-0.02457		8.73333e-06	0.047883	-0.04872	-0.03914
1.23333e-06	0.24941	0.248577	0.239833		2.18767e-06	0.051631	0.051214	-0.05579		2.04185e-06	0.079112	0.081193	-0.04414		2.75973e-06	0.046634	0.057044	-0.04622
3.90295e-07	0.380152	0.428035	0.443025		6.923e-07	0.042887	0.048716	0.059542		6.46154e-07	0.073282	0.074948	0.099098		8.73333e-07	0.008744	0.01957	0.033727
1.23333e-07	0.672449	0.704093	0.743233		2.18767e-07	0.084108	0.074115	0.100347		2.04185e-07	0.156974	0.145732	0.179875		2.75973e-07	0.014573	0.01374	0.02873
3.90295e-08	1.00763	0.958916	0.998472		6.923e-08	0.171131	0.169049	0.18612		6.46154e-08	0.333934	0.314781	0.333518		8.73333e-08	0.054962	0.045385	0.05288
1.23333e-08	1.00846	0.970991	0.945176		2.18767e-08	0.358917	0.356835	0.424705		2.04185e-08	0.642053	0.645384	0.667869		2.75973e-08	0.067037	0.058293	0.055378
3.90295e-09	1.04511	1.04053	1.04177		6.923e-09	0.696599	0.758222	0.69868		6.46154e-09	0.859818	0.904371	0.909784		8.73333e-09	0.103261	0.120333	0.109091
1.23333e-09	1.00888	1.00805	0.974322		2.18767e-09	0.940179	0.932268	0.950172		2.04185e-09	0.937264	0.92977	0.951005		2.75973e-09	0.358917	0.333934	0.369823
3.90295e-10	1.01638	1.01971	1.03137		6.923e-10	0.967832	0.958231	0.861532		6.46154e-10	0.958361	0.946856	0.963842		8.73333e-10	0.723524	0.706453	0.733101
1.23333e-10	0.946425	0.988479	1.06093												2.75973e-10	0.932268	0.951005	0.957321
															8.73333e-11	0.940179	0.951342	0.957245
Fig. S1															2.75973e-11	0.961015	0.982233	0.954682
-	+	HsSULT1A1	HsSULT1A3	RnSULT1A1	GgSULT1C1	CsSULT1C2
2009.83	17717.6	2183.47	1854.4	1995.56	2026.04	1812.03
2155.28	18330.5	2213.81	1989.91	1913.41	1948.44	1751.23
Fig. S6
Medium						Tyr addition							Sulfate addition							Glycerol addition
-	+	-	-	-		-	+	-	-	-	-		-	+	-	-	-	-		-	+	-	-	-	-
322.36	15163.2	9447.63	42369.3	39709.5		322.36	15163.2	42369.3	42587.4	43847.4	44701.7		322.36	15163.2	42369.3	44051.6	43136.3	44168.2		322.36	15163.2	42369.3	30957.4	19194.5	15440.7
308.74	14143.6	12534.4	43618	40114.6		308.74	14143.6	43618	47600.3	47324.4	48251.1		308.74	14143.6	43618	45504.5	46647.2	45278.8		308.74	14143.6	43618	37245.9	21688.6	11101.9
307.013	14508.9	11159.1	45071.8	39976.8		307.013	14508.9	45071.8	45552.8	45836.7	46435.4		307.013	14508.9	45071.8	44889.4	44484	46624.6		307.013	14508.9	45071.8	34286	20112.7	13169.3
Fig. S7
C				D						B
-	NnSULT1C1	NnSULT1C1-His6		Tyr (μM)	Specific Activity (nmol/min/mg)					sTyr (μM)	AUC
525.504	29061.7	26696.8		0	0	0	0			0	0	0	0
634.784	30878.3	24023.7		0.4	37.7318	34.2968	29.4552			1	254.333	243.333	354.333
				0.8	53.3385	44.8454	49.3354			3.33	972.333	928.333	979.333
				1.2	61.3987	56.99	50.6337			10	2480.33	3067.33	2970.33
				1.6	60.6955	61.1553	60.7496			33.33	7824.33	8945.33	8845.33
				2	74.0302	67.8091	64.0224
				3	71.704	71.9204	75.8694
				5	78.1414	73.7056	71.5688
Fig. S9
-	1	3	-
8.30966	20.7329	52.0036	80.7627
-8.31688	32.0871	37.65	65.4439
